# Supplementary material for: An Intramolecular Hydroaminomethylation-Based Approach to Pyrrolizidine Alkaloids under Microwave-Assisted Heating
Source: Molecules. 2022 Jul 25;27(15):4762. doi: 10.3390/molecules27154762 (PMC9332719; doi:10.3390/molecules27154762)
Supplement: Supplementary file 1 [file molecules-27-04762-s001.zip]

Archive with 1 entries (1 files):
- molecules-1795426-supplementary.pdf
